# Supplementary material for: Analysis of structural and metabolic changes in surface microorganisms following powdery mildew infection in wheat and assessment of their potential function in biological control
Source: PLoS One. 2025 Apr 22;20(4):e0320682. doi: 10.1371/journal.pone.0320682 (PMC12013872; doi:10.1371/journal.pone.0320682)
Supplement: S1 Table — (XLSX) [file pone.0320682.s001.xlsx]

## Sheet: Sheet1
S1 Table. KEGG pathway analysis of microorganisms on the surface of leaves
	p-value	Level 1 pathways	Level 3 pathways
ko00250	0.0408169	Carbohydrate metabolism，Amino acid metabolism	Methylaspartate cycle，GABA (gamma-Aminobutyrate) shunt
ko00333	0.0438879	Biosynthesis of other secondary metabolites	Prodigiosin biosynthesis，Undecylprodigiosin biosynthesis
ko00480	0.0389466	Amino acid metabolism	Glutathione biosynthesis
ko00650	0.0429191	Lipid metabolism，	Ketone body biosynthesis，
		Amino acid metabolism	(gamma-Aminobutyrate) shunt
ko00770	0.00834525	Nucleotide metabolism，Amino acid metabolism，Metabolism of cofactors and vitamins	Pyrimidine degradation，Valine/isoleucine biosynthesis，Pantothenate biosynthesis，Coenzyme A biosynthesis, archaea
ko01100	0.0191974	Carbohydrate metabolism，Energy metabolism	Central carbohydrate metabolism，Carbon fixation
ko01210	0.011971	Carbohydrate metabolism，Energy metabolism，Amino acid metabolism，Biosynthesis of other secondary metabolites	Pyruvate oxidation，Citrate cycle, second carbon oxidation，2-Oxocarboxylic acid chain extension，Lysine biosynthesis， Leucine biosynthesis，Ornithine biosynthesis，Glucosinolate biosynthesis
ko02020	0.0372747	——	Two-component system，Protein kinases， Transporters
ko02025	0.0291208	Cellular Processes	Biofilm formation - Pseudomonas aeruginosa
ko04217	0.0411031	Cellular Processes	Cell growth and death
ko04612	0.0122065	Organismal Systems; Immune system	Antigen processing and presentation
ko04657	0.0110606	Organismal Systems; Immune system	IL-17 signaling pathway
ko04659	0.0103573	Organismal Systems; Immune system	Th17 cell differentiation
ko04914	0.0104903	Organismal Systems; Endocrine system	progesterone receptor，cyclin-dependent kinase 2
ko04915	0.0108139	Organismal Systems; Endocrine system	Progesterone-mediated oocyte maturation
ko05204	0.0169961	Human Diseases; Cancer: overview	Chemical carcinogenesis - DNA adducts
ko05207	0.021527	Human Diseases; Cancer: overview	Chemical carcinogenesis - receptor activation
ko05215	0.0107603	Human Diseases; Cancer: specific types	Prostate cancer
ko05225	0.00150246	Human Diseases; Cancer: specific types	Hepatocellular carcinoma
