# Supplementary material for: Analysis of structural and metabolic changes in surface microorganisms following powdery mildew infection in wheat and assessment of their potential function in biological control
Source: PLoS One. 2025 Apr 22;20(4):e0320682. doi: 10.1371/journal.pone.0320682 (PMC12013872; doi:10.1371/journal.pone.0320682)
Supplement: S2 Table — (XLSX) [file pone.0320682.s002.xlsx]

## Sheet: Sheet1
S2 Table. KEGG pathway analysis of microorganisms on the surface of spikes
	p-value	Level 1 pathways	Level 3 pathways
ko00240	0.017964	Carbohydrate metabolism，Nucleotide metabolism	Pentose bisphosphate pathway (nucleoside degradation), archaea；Deoxyribonucleotide biosynthesis；De novo pyrimidine biosynthesis；Pyrimidine ribonucleotide biosynthesis；Pyrimidine degradation
ko00364	0.0164924	Metabolism; Xenobiotics biodegradation and metabolism	Fluorobenzoate degradation
ko00430	0.0325163	Energy metabolism	Phosphate acetyltransferase-acetate kinase pathway
ko00450	0.00358204	Metabolism; Metabolism of other amino acids	Selenocompound metabolism
ko00523	0.00287571	Biosynthesis of terpenoids and polyketides	dTDP-L-rhamnose biosynthesis，dTDP-6-deoxy-D-allose biosynthesis，dTDP-D-desosamine biosynthesis， dTDP-L-mycarose biosynthesis，dTDP-D-angolosamine biosynthesis，dTDP-L-olivose biosynthesis
ko00603	0.000883966	Glycan metabolism	Glycosphingolipid biosynthesis, globo-series
ko00680	0.0430833	Energy metabolism，Amino acid metabolism	Methanogenesis，Coenzyme M biosynthesis，Methane oxidation，Formaldehyde assimilation，Acetyl-CoA pathway，Serine biosynthesis
ko04211	0.00776015	Organismal Systems; Aging	Longevity regulating pathway
ko04922	0.012971	Organismal Systems; Endocrine system	Glucagon signaling pathway
